# Supplementary material for: Novel Scorpion Toxin ω-Buthitoxin-Hf1a Selectively Inhibits Calcium Influx via CaV3.3 and CaV3.2 and Alleviates Allodynia in a Mouse Model of Acute Postsurgical Pain
Source: Int J Mol Sci. 2024 Apr 26;25(9):4745. doi: 10.3390/ijms25094745 (PMC11084959; doi:10.3390/ijms25094745)
Supplement: Supplementary file 1 [file ijms-25-04745-s001.zip]

Archive with 1 entries (1 files):
- ijms-2948123-supplementary.pdf
